# Supplementary material for: Cell–substrate adhesion drives Scar/WAVE activation and phosphorylation by a Ste20-family kinase, which controls pseudopod lifetime
Source: PLoS Biol. 2020 Aug 3;18(8):e3000774. doi: 10.1371/journal.pbio.3000774 (PMC7425996; doi:10.1371/journal.pbio.3000774)
Supplement: S1 Data — (xlsx). (XLSX) [file pbio.3000774.s017.xlsx]

## Sheet: Figure 2E
Repeat 1	Total Scar	mccc1	Total/mccc1		dp-Scar	dpScar/mccc1	pScar	%phosphorylation
0	145000	601000	0.241265		68400	0.11381	0.127454	52.8276
2	117000	539000	0.217069		59800	0.110946	0.106122	48.8889
5	151000	639000	0.236307		88800	0.138967	0.0973396	41.1921
10 min	146000	593000	0.246206		97800	0.164924	0.0812816	33.0137
Repeat 2
0	335000	800000	0.41875		173000	0.21625	0.2025	48.3582
2	287000	771000	0.372244		171000	0.22179	0.150454	40.4181
5	348000	868000	0.400922		194000	0.223502	0.177419	44.2529
10 min	271000	701000	0.386591		194000	0.276748	0.109843	28.4133
Repeat 3	2nd repeat
0	328000	716000	0.458101		179000	0.25	0.208101	45.4268
2	300000	683000	0.439239		205000	0.300146	0.139092	31.6667
5	311000	752000	0.413564		201000	0.267287	0.146277	35.3698
10 min	292000	652000	0.447853		213000	0.326687	0.121166	27.0548

## Sheet: Figure 2H
	2018-10-08						Time(h)	Top	bottom	Top/bottom			Time(h)	Top	bottom	Top/bottom
	Time (h)	Top	bottom	Top/bottom		Repeat 2	0	137	113	1.21239		Repeat 3	0	192	154	1.24675
Repeat 1	0	205	132.28	1.54974			2	93	111	0.837838			2	183	150	1.22
	2	118	139.88	0.84358			4	100	132	0.757576			4	141	187	0.754011
	4	109	152	0.717105			6	74	113	0.654867			6	51	127	0.401575
	6	81	143	0.566434

## Sheet: Figure 3B
	Folate treatment
	Repeat 1							Time (sec)	Repeat 1	Repeat 2	Repeat 3	Mean	SD
	Time (sec)	Total scar	dpScar	pScar	%phosphorylation			0	39.4872	36.3208	32.2581	36.022	2.95882
	0	39000	23600	15400	39.4872			20	44.1077	37.156	33.1878	38.1505	4.51319
	20	29700	16600	13100	44.1077			40	43.4457	36.9478	35.6322	38.6752	3.41572
	40	26700	15100	11600	43.4457			60	44.6512	35.743	37.0536	39.1492	3.92707
	60	21500	11900	9600	44.6512			120	43.8095	34.632	32.5688	37.0035	4.88577
	120	21000	11800	9200	43.8095			240	41.194	34.8837	29.8077	35.2951	4.65755
	240	33500	19700	13800	41.194
	Repeat 2
	0	21200	13500	7700	36.3208
	20	21800	13700	8100	37.156
	40	24900	15700	9200	36.9478
	60	24900	16000	8900	35.743
	120	23100	15100	8000	34.632
	240	17200	11200	6000	34.8837
	Repeat 3
	0	21700	14700	7000	32.2581
	20	22900	15300	7600	33.1878
	40	26100	16800	9300	35.6322
	60	22400	14100	8300	37.0536
	120	21800	14700	7100	32.5688
	240	20800	14600	6200	29.8077
														pERK1 cAMP	pERK1	mccc1	pERK/Mccc1	Fold change	Folate pERK1
														2019-05-17						pERK	mccc1	pERK/Mccc1	Fold change
															1640	530000	0.00309434	#DIV/0!		216	517000	0.000417795	#VALUE!
															733	570000	0.00128596	#DIV/0!		178	474000	0.000375527	#VALUE!
															1010	664000	0.00152108	#DIV/0!		249	500000	0.000498	#VALUE!
															1990	631000	0.00315372	#DIV/0!		430	422000	0.00101896	#VALUE!
															3390	606000	0.00559406	#DIV/0!		1010	445000	0.00226966	#VALUE!
															424	550000	0.000770909	#DIV/0!		1270	471000	0.00269639	#VALUE!
															8670	553000	0.0156781	#DIV/0!		1900	459000	0.00413943	#VALUE!
														pERK1 cAMP	pERK1	mccc1	pERK/Mccc1	Fold change	Folate pERK1
														2019-05-16						pERK	mccc1	pERK/Mccc1	Fold change
															4360	293000	0.0148805	#DIV/0!		89	201000	0.000442786	#VALUE!
															2050	277000	0.00740072	#DIV/0!		71.5	221000	0.000323529	#VALUE!
															2080	283000	0.00734982	#DIV/0!		98.6	209000	0.00047177	#VALUE!
															2550	305000	0.00836066	#DIV/0!		171	220000	0.000777273	#VALUE!
															4640	299000	0.0155184	#DIV/0!		603	215000	0.00280465	#VALUE!
															264	296000	0.000891892	#DIV/0!		740	200000	0.0037	#VALUE!
															60.6	285000	0.000212632	#DIV/0!		467	198000	0.00235859	#VALUE!
														pERK1 cAMP	pERK1	mccc1	pERK/Mccc1	Fold change	Folate pERK1
														2019-05-14						pERK	mccc1	pERK/Mccc1	Fold change
															851	471000	0.00180679	#DIV/0!		133	413000	0.000322034	#VALUE!
															844	538000	0.00156877	#DIV/0!		98.2	337000	0.000291395	#VALUE!
															1200	530000	0.00226415	#DIV/0!		105	336000	0.0003125	#VALUE!
															1520	520000	0.00292308	#DIV/0!		154	456000	0.000337719	#VALUE!
															1210	531000	0.00227872	#DIV/0!		299	402000	0.000743781	#VALUE!
															975	458000	0.00212882	#DIV/0!		300	463000	0.000647948	#VALUE!
															1270	99900	0.0127127	#DIV/0!		495	450000	0.0011	#VALUE!

## Sheet: Figure 3C
	Folate tretment
	Repeat 1	Time (sec)	pERKB	mccc1	pERK/Mccc1	fold change			Time (sec)	Repeat 1	Repeat 2	Repeat 3	Mean	SD
		0	22.1	147000	0.00015034	1			0	1	1	1	1	0
		20	180	241000	0.000746888	4.96799			20	4.96799	3.32728	4.25646	4.18391	0.671778
		40	166	333000	0.000498498	3.3158			40	3.3158	3.89541	4.75189	3.9877	0.589899
		60	123	316000	0.000389241	2.58907			60	2.58907	2.99144	3.53853	3.03968	0.389116
		120	72	361000	0.000199446	1.32663			120	1.32663	1.54967	1.80459	1.5603	0.19527
		240	54	372000	0.000145161	0.965552			240	0.965552	1.32379	1.56407	1.28447	0.245919
	Repeat 2	Folate pERK2
		Time (sec)	pERKB	mccc1	pERK/Mccc1	Fold change
		0	29	202000	0.000143564	1
		20	107	224000	0.000477679	3.32728
		40	118	211000	0.000559242	3.89541
		60	96.2	224000	0.000429464	2.99144
		120	48.5	218000	0.000222477	1.54967
		240	38.2	201000	0.00019005	1.32379
	Repeat 3	pERK Folate
		Time (sec)	pERKB	mccc1	pERK/Mccc1	fold change
		0	77.9	517000	0.000150677	1
		20	304	474000	0.00064135	4.25646
		40	358	500000	0.000716	4.75189
		60	225	422000	0.000533175	3.53853
		120	121	445000	0.00027191	1.80459
		240	111	471000	0.000235669	1.56407

## Sheet: Figure 3E
	cAMP tretament
	Repeat 1
	Time (sec)	Total scar	dpScar	pScar	%phosphorylation			Time (sec)	Repeat 1	Repeat 2	Repeat 3	Mean	SD
	0	46100	35800	10300	22.3427			0	22.3427	15.2905	17.4847	18.3726	2.94673
	20	48600	37900	10700	22.0165			20	22.0165	17.1512	15.2648	18.1441	2.84438
	40	50500	37400	13100	25.9406			40	25.9406	16.9329	13.3333	18.7356	5.30239
	60	50800	39100	11700	23.0315			60	23.0315	15.3061	12.2222	16.8533	4.54645
	120	59100	46400	12700	21.489			120	21.489	15.3846	12.7273	16.5336	3.66807
	240	46200	36400	9800	21.2121			240	21.2121	12.7726	12.1495	15.3781	4.13312
	Repeat 2
	Time (sec)	Total scar	dpScar	pScar	%phosphorylation
	0	32700	27700	5000	15.2905
	20	34400	28500	5900	17.1512
	40	31300	26000	5300	16.9329
	60	29400	24900	4500	15.3061
	120	31200	26400	4800	15.3846
	240	32100	28000	4100	12.7726
	Repeat 3
	Time (sec)	Total scar	dpScar	pScar	%phosphorylation
	0	32600	26900	5700	17.4847
	20	32100	27200	4900	15.2648
	40	34500	29900	4600	13.3333
	60	36000	31600	4400	12.2222
	120	33000	28800	4200	12.7273
	240	32100	28200	3900	12.1495

## Sheet: Figure 3F
		pERKB cAMP
	Repeat 1		pERK2	mccc1	pERK/Mccc1	fold change
		0	58.1	175000	0.000332	1
		20	172	101000	0.00170297	5.12943
		40	239	109000	0.00219266	6.6044
		60	213	141000	0.00151064	4.55012
		120	74.5	106000	0.00070283	2.11696
		240	39.5	86600	0.00045612	1.37386
	Repeat 2
		Time (sec)	pERK2	mccc1	pERK/Mccc1	fold change
		0	39.2	293000	0.000133788	1
		20	152	277000	0.000548736	4.10153
		40	153	283000	0.000540636	4.04098
		60	110	305000	0.000360656	2.69572
		120	18.6	299000	6.22074e-05	0.464968
		240	21.7	296000	7.33108e-05	0.547961
	Repeat 3	Time (sec)	pERK2	mccc1	pERK/Mccc1	fold change
		0	129	530000	0.000243396	1
		20	2470	570000	0.00433333	17.8036
		40	1930	664000	0.00290663	11.942
		60	851	631000	0.00134865	5.54098
		120	118	606000	0.000194719	0.80001
		240	81.8	550000	0.000148727	0.61105

## Sheet: Figure 3H
	Scar		Scar	Scar/Mccc1	dpScar	dpScar/Mccc1	Mccc1	pScar/Mccc1	% Phosphorylation
	Repeat 1	Ax3	1240	0.00460967	891	0.00331227	269000	0.0012974	28.1452
		G beta-	1050	0.00443038	724	0.00305485	237000	0.00137553	31.0476
	Repeat 2	Ax3	1380	0.00514925	976	0.00364179	268000	0.00150746	29.2754
		G beta-	1540	0.00534722	1080	0.00375	288000	0.00159722	29.8701
	Repeat 3	Ax3	1220	0.00493927	790	0.00319838	247000	0.00174089	35.2459
		G beta-	1560	0.00514851	950	0.00313531	303000	0.0020132	39.1026
	Repeat 4	Ax3	1260	0.00454874	872	0.00314801	277000	0.00140072	30.7937
		G beta-	1150	0.00301837	806	0.00211549	381000	0.000902887	29.913
				Repeat 1	Repeat 2	Repeat 3	Repeat 4	Mean	SD
			Ax3	28.1452	29.2754	35.2459	30.7937	30.865	2.69823
			G beta-	31.0476	29.8701	39.1026	29.913	32.4833	3.85067

## Sheet: Figure 3L
		B16F1		Uo126
	Repeat 1	Time (min)	Top	Bottom	Top/Bottom			Time (min)	Repeat 1	Repeat 2	Repeat 3	Mean	SD
		0	255	163	1.56442			0	1.56442	1.50847	1.69136	1.58808	0.0765143
		5	242	130	1.86154			5	1.86154	1.52294	1.43396	1.60615	0.184207
		10	244	141	1.7305			10	1.7305	1.63366	1.43363	1.59926	0.123613
		20	254	140	1.81429			20	1.81429	1.44538	1.32432	1.528	0.208382
		30	204	121	1.68595			30	1.68595	1.5098	1.33929	1.51168	0.141531
		60	249	161	1.54658			60	1.54658	1.48148	1.40187	1.47664	0.0591784
	Repeat 2	B16F1		Uo126
		Time (min)	Top	Bottom	Top/Bottom
		0	178	118	1.50847
		5	166	109	1.52294
		10	165	101	1.63366
		20	172	119	1.44538
		30	154	102	1.5098
		60	160	108	1.48148
	Repeat 3	B16F1		Uo126
		Time (min)	Top	Bottom	Top/Bottom
		0	137	81	1.69136
		5	152	106	1.43396
		10	162	113	1.43363
		20	147	111	1.32432
		30	150	112	1.33929
		60	150	107	1.40187

## Sheet: Figure 3N
	NIH3T3		Uo126	Nih3T3
Repeat 1	Time (min)	Top	Bottom	Top/Bottom			Time (min)	Repeat 1	Repeat 2	Repeat 3	Mean	SD
	0	175	94	1.8617			0	1.8617	1.33243	2.18182	1.79198	0.350248
	5	96	56	1.71429			5	1.71429	1.57895	1.98592	1.75972	0.169221
	10	97	60	1.61667			10	1.61667	1.67949	1.93506	1.74374	0.137697
	20	111	62	1.79032			20	1.79032	1.56471	2.07576	1.81026	0.209112
	30	118	67	1.76119			30	1.76119	1.68	2.17188	1.87102	0.215301
	60	181	91	1.98901			60	1.98901	2.08824	2.44231	2.17318	0.194562
Repeat 2	NIH3T3		Uo126
	Time (min)	Top	Bottom	Top/Bottom
	0	147.5	110.7	1.33243
	5	150	95	1.57895
	10	131	78	1.67949
	20	133	85	1.56471
	30	126	75	1.68
	60	142	68	2.08824
Repeat 3	NIH3T3		Uo126
	Time (min)	Top	Bottom	Top/Bottom
	0	120	55	2.18182
	5	141	71	1.98592
	10	149	77	1.93506
	20	137	66	2.07576
	30	139	64	2.17188
	60	127	52	2.44231

## Sheet: Figure 4D
	Scar phosphorylation adhesion
	Repeat 1	Time (min)	Total Scar	mccc1	Total Scar/mccc1	fold change	dp SCAR	dp-Scar/mccc1	fold change	pSCAR	fold change	%phosphorylation			Time (min)	Repeat 1	Repeat 2	Repeat 3	Repeat 4	Mean	SD
		0	46800	3920000	0.0119388	1	39100	0.00997449	1	0.00196429	1	16.453			0	16.453	25.1689	35.8333	23.9808	25.359	6.90949
		2	34600	3110000	0.0111254	0.931871	22700	0.00729904	0.73177	0.00382637	1.94797	34.3931			2	34.3931	37.9464	35	28.7908	34.0326	3.31136
		5	26000	2560000	0.0101563	0.850694	16400	0.00640625	0.642263	0.00375	1.90909	36.9231			5	36.9231	41.3174	38.5	28.8828	36.4058	4.61984
		10	28200	2690000	0.0104833	0.878086	17500	0.00650558	0.652221	0.0039777	2.02501	37.9433			10	37.9433	43.6578	45.3846	37.4593	41.1112	3.46842
		20	21400	2240000	0.00955357	0.800214	12700	0.00566964	0.568414	0.00388393	1.97727	40.6542			20	40.6542	43.3333	45.302	45.514	43.7009	1.95374
		30	16100	1590000	0.0101258	0.848143	10200	0.00641509	0.64315	0.00371069	1.88908	36.646			30	36.646	45.1327	44.9438	43.2673	42.4975	3.45551
	Repeat 2	Time (min)	Total Scar	mccc1	Total Scar/mccc1	fold change	dp SCAR	dp-Scar/mccc1	fold change	pSCAR	fold change	%phosphorylation
		0	59200	4170000	0.0141966	1	44300	0.0106235	1	0.00357314	1	25.1689
		2	44800	3130000	0.0143131	1.0082	27800	0.00888179	0.836051	0.00543131	1.52004	37.9464
		5	33400	2620000	0.0127481	0.897965	19600	0.00748092	0.704186	0.00526718	1.4741	41.3174
		10	33900	2980000	0.0113758	0.801305	19100	0.0064094	0.603322	0.00496644	1.38994	43.6578
		20	36000	2990000	0.0120401	0.848097	20400	0.00682274	0.642231	0.00521739	1.46017	43.3333
		30	33900	3360000	0.0100893	0.710681	18600	0.00553571	0.521082	0.00455357	1.27439	45.1327
	Repeat 3	Time (min)	Total Scar	mccc1	Total Scar/mccc1	fold change	dp SCAR	dp-Scar/mccc1	fold change	pSCAR	fold change	%phosphorylation
		0	36000	687000	0.0524017	1.48297	23100	0.0336245	1.46396	0.0187773	1.51828	35.8333
		2	10000	283000	0.0353357	1	6500	0.0229682	1	0.0123675	1	35
		5	16000	391000	0.0409207	1.15806	9840	0.0251662	1.0957	0.0157545	1.27386	38.5
		10	26000	616000	0.0422078	1.19448	14200	0.0230519	1.00365	0.0191558	1.54889	45.3846
		20	29800	742000	0.0401617	1.13658	16300	0.0219677	0.956438	0.0181941	1.47112	45.302
		30	35600	887000	0.0401353	1.13583	19600	0.022097	0.962067	0.0180383	1.45853	44.9438
	Repeat 4	Time (min)	Total Scar	mccc1	Total Scar/mccc1	fold change	dp SCAR	dp-Scar/mccc1	fold change	pSCAR	fold change	%phosphorylation
		0	83400	2260000	0.0369027	1	63400	0.0280531	1	0.00884956	1	23.9808
		2	52100	1450000	0.035931	0.973671	37100	0.0255862	0.912064	0.0103448	1.16897	28.7908
		5	73400	2020000	0.0363366	0.984662	52200	0.0258416	0.921167	0.010495	1.18594	28.8828
		10	92100	2580000	0.0356977	0.967347	57600	0.0223256	0.795833	0.0133721	1.51105	37.4593
		20	107000	3220000	0.0332298	0.900472	58300	0.0181056	0.645404	0.0151242	1.70904	45.514
		30	101000	3450000	0.0292754	0.793313	57300	0.0166087	0.592045	0.0126667	1.43133	43.2673

[truncated: 24 more sheets: Figure 4F, Figure 5B, Figure 5C, Figure 5D, Figure 5E, Figure 5F, Figure 5G, Figure 6B, Figure 6C, Figure 6D, Figure 6G, Figure 6H, Figure 6I, Figure 6J, Figure 7B, Figure 7F, Figure 8D, Figure 8F, Figure 8G, Figure 8I …]
